# Supplementary material for: HDAC9 and miR-512 Regulate CAGE-Promoted Anti-Cancer Drug Resistance and Cellular Proliferation
Source: Curr Issues Mol Biol. 2024 May 24;46(6):5178–93. doi: 10.3390/cimb46060311 (PMC11201674; doi:10.3390/cimb46060311)
Supplement: Supplementary file 1 [file cimb-46-00311-s001.zip]

Archive with 1 entries (1 files):
- cimb-2983796-supplementary.pdf
